# Supplementary material for: General Strategies for Preparing Hybrid Polymer/Quantum Dot Nanocomposites for Color Conversion
Source: Nanomaterials (Basel). 2023 Dec 3;13(23):3072. doi: 10.3390/nano13233072 (PMC10708347; doi:10.3390/nano13233072)
Supplement: Supplementary file 1 [file nanomaterials-13-03072-s001.zip]

Archive with 1 entries (1 files):
- nanomaterials-2733819-supplementary.pdf
